# Supplementary material for: Prospective Bi-Centric Real-World Outcomes of Upadacitinib in Biologic-Experienced Patients with Crohn’s Disease
Source: Diseases. 2026 Feb 1;14(2):54. doi: 10.3390/diseases14020054 (PMC12939649; doi:10.3390/diseases14020054)
Supplement: Supplementary file 1 [file diseases-14-00054-s001.zip]

Archive with 1 entries (1 files):
- diseases-4054393-supplementary.pdf
